# Supplementary material for: Surfeit folic acid, protein, and exercise modify oncogenic inflammatory biomarkers and fecal microbiota
Source: Front Nutr. 2023 Jan 19;9:1060212. doi: 10.3389/fnut.2022.1060212 (PMC9894611; doi:10.3389/fnut.2022.1060212)
Supplement: Supplementary file 2 [file Table_1.csv]

	TCGAGAATCATTCACAATGGGGGAAACCCTGATGGTGCGACGCCGCGTGGGGGAATGAAGGTCTTCGGATTGTAAACCCCTGTCATGTGGGAGCAAATTAAAAAGATAGTACCACAAGAGGAAGAGACGGCTAACTCTGTGCCAGCAGCCGCGGTAATACAGAGGTCTCAAGCGTTGTTCGGAATCACTGGGCGTAAAGCGTGCGTAGGCTGTTTCGTAAGTCGTGTGTGAAAGGCGCGGGCTCAACCCGCGGACGGCACATGATACTGCGAGACTAGAGTAATGGAGGGGGAACCGGAATTCTCGGTGTAGCAGTGAAATGCGTAGATATCGAGAGGAACACTCGTGGCGAAGGCGGGTTCCTGGACATTAACTGACGCTGAGGCACGAAGGCCAGGG…	TGAGGAATATTGGTCAATGGGCGCAGGCCTGAACCAGCCAAGTAGCGTGAAGGATGACTGCCCTATGGGTTGTAAACTTCTTTTATATGGGAATAAAGTTTTCCACGTGTGGAATTTTGTATGTACCATATGAATAAGGATCGGCTAACTCCGTGCCAGCAGCCGCGGTAATACGGAGGATCCGAGCGTTATCCGGATTTATTGGGTTTAAAGGGAGCGTAGGTGGACAGTTAAGTCAGTTGTGAAAGTTTGCGGCTCAACCGTAAAATTGCAGTTGATACTGGCTGTCTTGAGTACAGTAGAGGTGGGCGGAATTCGTGGTGTAGCGGTGAAATGCTTAGATATCACGAAGAACTCCGATTGCGAAGGCAGCTCACTGGACTGCAACTGACACTGATG…	TGAGGAATATTGGTCAATGGGCGGGAGCCTGAACCAGCCAAGTCGCGTGAGGGATGACGGTCCTACGGATTGTAAACCTCTTTTGCCGGGGAGCAAGCGTGCGTTCGTGAACGCGCGTCGAGAGTACCCGGAGAAAAAGCATCGGCTAACTCCGTGCCAGCAGCCGCGGTAATACGGAGGATGCGAGCGTTATCCGGATTTATTGGGTTTAAAGGGTGCGTAGGCGGGATGCCAAGTCAGCGGTAAAAAAGCGGTGCTCAACGCCGTCGAGCCGTTGAAACTGGCGTTCTTGAGTGGGCGAGAAGTATGCGGAATGCGTGGTGTAGCGGTGAAATGCATAGATATCACGCAGAACTCCGATTGCGAAGGCAGCATACCGGCGCCCTACTGACGCTGAGG…	TGAGGAATATTGGTCAATGGACGCAAGTCTGAACCAGCCATGCCGCGTGCAGGAAGACGGCTCTATGAGTTGTAAACTGCTTTTGTACGAGGGTAAACGCAGATACGCGTATCTGTCTGAAAGTATCGTACGAATAAGGATCGGCTAACTCCGTGCCAGCAGCCGCGGTAATACGGAGGATTCAAGCGTTATCCGGATTTATTGGGTTTAAAGGGTGCGTAGGCGGTCGGATAAGTTAGAGGTGAAATCCCGAGGCTCAACTTCGGAATTGCCTCTGATACTGTTCGGCTAGAGAGTAGTTGCGGTAGGCGGAATGTATGGTGTAGCGGTGAAATGCTTAGAGATCATACAGAACACCGATTGCGAAGGCAGCTTACCAAGCTACTTCTGACGTTGAGG…	TAGGGAATTTTCGTCAATGGGCGCAAGCCTGAACGAGCGATGCCGCGTGAGTGAAGAAGGCCTTCGGGTCGTAAAGCTCTGTTGCGGGGGAAAAAAGGCAGCATCAGGAAATGGGTGCTGACTGATGGTGCCCCGCCAGAAAGTCACGGCTAACTACGTGCCAGCAGCCGCGGTAATACGTAGGTGGCGAGCGTTATCCGGAATGATTGGGCGTAAAGGGTGCGCAGGCGGTCCTGCAAGTCTGGAGTGAAACGCATGAGCTCAACTCATGCATGGCTTTGGAAACTGGAGGACTGGAGAGCAGGAGAGGGCGGTGGAACTCCATGTGTAGCGGTAAAATGCGTAGATATATGGAAGAACACCAGTGGCGAAGGCGGCCGCCTGGCCTGTTGCTGACGC…	TGAGGAATATTGGTCAATGGCCGGGAGGCTGAACCAGCCAAGTCGCGTGAGGGAAGACGGTCCTATGGATTGTAAACCTCTTTTGTCAGGGAGCAAAAACTGCCACGCGTGGCAGGATGAGAGTACCTGAAGAAAAAGCATCGGCTAACTCCGTGCCAGCAGCCGCGGTAATACGGAGGATGCGAGCGTTATCCGGATTTATTGGGTTTAAAGGGTGCGTAGGCGGACAGTTAAGTCAGCGGTAAAATTGAGAGGCTCAACCTCTTCCCGCCGTTGAAACTGATTGTCTTGAGTGGGCGAGAAGTATGCGGAATGCGTGGTGTAGCGGTGAAATGCATAGATATCACGCAGAACTCCGATTGCGAAGGCAGCATACCGGCGCCCAACTGACGCTGAAGC…	TGAGGAATATTGGTCAATGGGCGCGAGCCTGAACCAGCCAAGTCGCGTGAGGGAAGACGGTCCTATGGATTGTAAACCTCTTTTGCCGGGGAGCAAGCTGTGCCACGTGTGGCGCAGCTGAGAGTACCCGGAGAAAAAGCATCGGCTAACTCCGTGCCAGCAGCCGCGGTAATACGGAGGATGCGAGCGTTATCCGGATTTATTGGGTTTAAAGGGTGCGTAGGCGGACTGTCAAGTCAGCGGTAAAATTGAGAGGCTCAACCTCTTCCCGCCGTTGAAACTGGTGGTCTTGAGTGGATGAGAAGTACGCGGAATGCGTGGTGTAGCGGTGAAATGCATAGATATCACGCAGAACTCCGATTGCGAAGGCAGCGTACCGGCATCCAACTGACGCTGAGG…	TGAGGAATATTGGTCAATGGGCGCGAGCCTGAACCAGCCAAGTCGCGTGAGGGAAGACGGTCCTATGGATTGTAAACCTCTTTTGCCGGGGAGCAAGCTGTGTCACGTGTGACACAGCTGAGAGTACCCGGAGAAAAAGCATCGGCTAACTCCGTGCCAGCAGCCGCGGTAATACGGAGGATGCGAGCGTTATCCGGATTTATTGGGTTTAAAGGGTGCGTAGGCGGACTGTCAAGTCAGCGGTAAAATTGAGAGGCTCAACCTCTTCCCGCCGTTGAAACTGGTGGTCTTGAGTGGATGAGAAGTACGCGGAATGCGTGGTGTAGCGGTGAAATGCATAGATATCACGCAGAACTCCGATTGCGAAGGCAGCGTACCGGCATCCAACTGACGCTGAGG…	TGGGGAATATTGGGCAATGGAGGAAACTCTTACCCAGCAATGCCGCGTGAGTGAAGAAGGTCTTCGGATTGTAAAGCTCTTTGATTGGGGATGAAAAAATGACGGTACCCAAAGAACAAGCCCCGGCTAACTACGTGCCAGCAGCCGCGGTAATACGTAGGGGGCGAGCGTTGTCCGGAATGACTGGGCGTAAAGGGTGTGTAGGCGGTTTATTAAGTTAGAAGTGAAATACCTAGGGCTTAACCCAGGTGCTGCTTCTAAAACTGATAGACTTGAGTGCAGTAGAGGAAAGTGGAATTCCTAGTGTAGCGGTGGAATGCGTAGATATTAGGAGGAACATCAGTGGCGAAGGCGACTTTCTGGACTGTAACTGACGCTGAGGCACGAAAGTGTGGGGAG…	TGGGGAATTTTGGACAATGGGCGCAAGCCTGATCCAGCTATTCCGCGTGTGGGATGAAGGCCCTCGGGTTGTAAACCACTTTTGTAGAGAACGAAAAGACACCTTTTAAAAAAGGGTGTTGCTGACGGTACTCTAAGAATAAGCACCGGCTAACTACGTGCCAGCAGCCGCGGTAATACGTAGGGTGCGAGCGTTAATCGGAATTACTGGGCGTAAAGGGTGCGCAGGCGGTTGAGTAAGACAGATGTGAAATCCCCGAGCTTAACTCGGGAATGGCATATGTGACTGCTCGACTAGAGTGTGTCAGAGGGAGGTGGAATTCCACGTGTAGCAGTGAAATGCGTAGATATGTGGAAGAACACCGATGGCGAAGGCAGCCTCCTGGGACATAACTGACGC…	TGGGGAATATTGGGCAATGGAGGAAACTCTTACCCAGCAATGCCGCGTGAGTGAAGAAGGTCTTCGGATTGTAAAGCTCTTTGATTGGGGATGAATAAATGACGGTACCCAAAGAACAAGCCCCGGCTAACTACGTGCCAGCAGCCGCGGTAATACGTAGGGGGCGAGCGTTGTCCGGAATGACTGGGCGTAAAGGGTGTGTAGGCGGTTTATTAAGTTAGAAGTGAAATACCTAGGGCTTAACCCAGGTGCTGCTTCTAAAACTGATAGACTTGAGTGCAGTAGAGGAAAGTGGAATTCCTAGTGTAGCGGTGGAATGCGTAGATATTAGGAGGAACATCAGTGGCGAAGGCGACTTTCTGGACTGTAACTGACGCTGAGGCACGAAAGTGTGGGGAG…	TGAGGAATATTGGTCAATGGGAGAGATCCTGAACCAGCCAAGCCGCGTGAGGGAAGACGGCCCTATGGGTTGTAAACCTCTTTTGTCGGAGAACAAAACCCGGGACGTGTCCCGGACTGCGTGTATCCGAAGAAAAAGCATCGGCTAACTCCGTGCCAGCAGCCGCGGTAATACGGAGGATGCGAGCGTTATCCGGATTTATTGGGTTTAAAGGGTGCGTAGGCGGTCCGTTAAGTCAGCGGTAAAATTGCGGGGCTCAACCCCGTCGAGCCGTTGAAACTGGCAGACTTGAGTTGGCGAGAAGTACGCGGAATGCGCGGTGTAGCGGTGAAATGCATAGATATCGCGCAGAACTCCGATTGCGAAGGCAGCGTACCGGCGCCAGACTGACGCTGAGGC…	TGAGGAATATTGGTCAATGGCCGGGAGGCTGAACCAGCCAAGTCGCGTGAGGGAAGACGGTCCTATGGATTGTAAACCTCTTTTGTCAGGGAGCAAAAACTGCCACGTGTGGCAGGATGAGAGTACCTGAAGAAAAAGCATCGGCTAACTCCGTGCCAGCAGCCGCGGTAATACGGAGGATGCGAGCGTTATCCGGATTTATTGGGTTTAAAGGGTGCGTAGGCGGACAGTTAAGTCAGCGGTAAAATTGAGAGGCTCAACCTCTTCCCGCCGTTGAAACTGATTGTCTTGAGTGGGCGAGAAGTATGCGGAATGCGTGGTGTAGCGGTGAAATGCATAGATATCACGCAGAACTCCGATTGCGAAGGCAGCATACCGGCGCCCAACTGACGCTGAAGC…	TGGGGAATATTGCACAATGGGGGAAACCCTGATGCAGCGACGCCGCGTGAGTGAAGAAGTATTTCGGTATGTAAAGCTCTATCAGCAGGGAAGAAGATGACGGTACCTGACTAAGAAGCCCCGGCTAACTACGTGCCAGCAGCCGCGGTAATACGTAGGGGGCAAGCGTTATCCGGATTTACTGGGTGTAAAGGGAGCGTAGACGGCATGGCAAGTCAGATGTGAAAGCCCGGGGCTCAACCCCGGGACTGCATTTGAAACTGTCAGGCTGGAGTGCAGGAGAGGTAAGCGGAATTCCTAGTGTAGCGGTGAAATGCGTAGATATTAGGAGGAACACCAGTGGCGAAGGCGGCTTACTGGACTGTAACTGACGTTGAGGCTCGAAAGCGTGGGGAGCAA…	TGGGGAATATTGCACAATGGGCGCAAGCCTGATGCAGCGACGCCGCGTGCGGGATGGAGGCCTTCGGGTTGTAAACCGCTTTTGTTCAAGGGCAAGGCAGGCTTTCGGGCCTGTTGAGTGGATTGTTCGAATAAGCACCGGCTAACTACGTGCCAGCAGCCGCGGTAATACGTAGGGTGCAAGCGTTATCCGGATTTATTGGGCGTAAAGGGCTCGTAGGCGGTTCGTCGCGTCCGGTGTGAAAGTCCATCGCTTAACGGTGGATCCGCGCCGGGTACGGGCGGGCTTGAGTGCGGTAGGGGAGACTGGAATTCCCGGTGTAACGGTGGAATGTGTAGATATCGGGAAGAACACCAATGGCGAAGGCAGGTCTCTGGGCCGTTACTGACGCTGAGGAGC…	TAGGGAATTTTCGGCAATGGGGGGAACCCTGACCGAGCAACGCCGCGTGAACGAAGAAGTTATTCGTAATGTAAAGTTCTTTTATCAGGGAAGAAAGAGGAATTTGACGGTACCTGAGGAATAAGCTCCGGCTAACTACGTGCCAGCAGCCGCGGTAATACGTAGGGAGCGAGCGTTATCCGGAATTATTGGGCGTAAAGGGTGCGTAGATGGCATAGTAAGTCTTTTGTAAAAATGCTGGGCTCAACCCAGTAGGGCAAAAGATACTGCAAAGCTAGAGTATGACAGAGGCAAGTGGAACTACATGTGTAGCGGTAAAATGCGTAAATATATGTAAGAACACCAGTGGCGAAGGCGGCTTGCTGGGTCGATACTGACATTGAGGCACGAAAGCGTGGG…	TGGGGAATATTGGGCAATGGAGGAAACTCTGACCCAGCAATGCCGCGTGAATGAAGAAGGTCTTCGGATTGTAAAGTTCTTTAGTCAGGGAAGAAGTCAATGACGGTACCTGAAGAATAAGCTCCGGCTAACTACGTGCCAGCAGCCGCGGTAATACGTAGGGAGCAAGCGTTGTTCGGAATGACTGGGCGTAAAGGGTGCGTAGGCGGTTGTACAAGTTAGAAGTGAAATACCCAGGGCTTAACTCGGGTGCTGCTTCTAAAACTGTATGACTTGAGTGCAGTAGAGGTTAGTGGAATTCCTAGTGTAGCGGTGGAATGCGTAGATATTAGGAGGAACACCAGAGGCGAAGGCGGCTAACTGGACTGCAACTGACGCTGAGGCACGAAAGTGTGGGGA…	TGGGGAATATTGCACAATGGGGGAAACCCTGATGCAGCAACGCCGCGTGAGTGATGACGGCCTTCGGGTTGTAAAGCTCTGTCTTCAGGGACGATAATGACGGTACCTGAGGAGGAAGCCACGGCTAACTACGTGCCAGCAGCCGCGGTAATACGTAGGTGGCGAGCGTTGTCCGGATTTACTGGGCGTAAAGGGAGCGTAGGCGGACTTTTAAGTGAGATGTGAAATACTCGGGCTCAACTTGAGTGCTGCATTTCAAACTGGAAGTCTAGAGTGCAGGAGAGGAGAATGGAATTCCTAGTGTAGCGGTGAAATGCGTAGAGATTAGGAAGAACACCAGTGGCGAAGGCGATTCTCTGGACTGTAACTGACGCTGAGGCTCGAAAGCGTGGGGAGCAA…	TGGGGAATATTGCACAATGGGGGAAACCCTGATGCAGCGACGCCGCGTGAGCGAAGAAGTATTTCGGTATGTAAAGCTCTATCAGCAGGGAAGAAATTGACGGTACCTGAGTAAGAAGCTCCGGCTAAATACGTGCCAGCAGCCGCGGTAATACGTATGGAGCAAGCGTTATCCGGATTTACTGGGTGTAAAGGGAGCGTAGGCGGCCTGCCAAGTCTGATGTGAAATACCGGGGCTCAACCCCGGGGCTGCATTGGAAACTGGCAGGCTGGAGTGTCGGAGAGGCAGGCGGAATTCCTAGTGTAGCGGTGAAATGCGTAGATATTAGGAGGAACACCAGTGGCGAAGGCGGCCTGCTGGACGATGACTGACGCTGAGGCTCGAAAGCGTGGGGAGCAA…	TAGGGAATTTTCGTCAATGGGGGGAACCCTGAACGAGCAATGCCGCGTGAGCGAGGAAGGTCTTCGGATCGTAAAGCTCTGTTGCCGGGGACAAAAGGCAGAAAGAGTGGAAAGCTTTCTGAGTGATGGTACCCGGCGAGGAAGTCACGGCTAACTACGTGCCAGCAGCCGCGGTAATACGTAGGTGGCGAGCGTTATCCGGAATGATTGGGCGTAAAGGGTGCGCAGGCGGCCGGGCAAGTCCGCAGTAAAAACTGGAGGCTCAACCTTCAGGGGCTGCGGAAACTGTCCGGCTGGAGAGCAGGAGAGGACGGTGGAACTCCATGTGTAGCGGTAAAATGCGTAGATATATGGAAGAACACCGGTGGCGAAGGCGGCCGTCTGGCCTGCATCTGACGC…	TGGGGAATATTGCACAATGGGGGAAACCCTGATGCAGCAACGCCGCGTGAGTGAGGAAGTATTTCGGTATGTAAAGCTCTATCAGCAGGGAATAGAAAAGAAGGTACCTGAAAAAGAAGCCCCGGCTAACTACGTGCCAGCAGCCGCGGTAATACGTAGGGGGCAAGCGTTATCCGGATTTACTGGGTGTAAAGGGAGCGTAGACGGAAAGGCAAGTCAGAAGTGAAAGCCCAAGGCTCAACCATGGGACTGCTTTTGAAACTGTCAAACTAGAGTACGGGAGAGGTAAGAGGAATTCCTAGTGTAGCGGTGAAATGCGTAGATATTAGGAGGAACACCAGTGGCGAAGGCGTCTTACTGGACCGAAACTGACGTTGAGGCTCGAAAGCGTGGGGAGCA…	TGGGGAATATTGGGCAATGGGCGCAAGCCTGACCCAGCAACGCCGCGTGAAGGAAGAAGGCTTTCGGGTTGTAAACTTCTTTTGACAGGGAAGAGCAGAAGACGGTACCTGTCGAATAAGCCACGGCTAACTACGTGCCAGCAGCCGCGGTAATACGTAGGTGGCAAGCGTTGTCCGGATTTACTGGGTGTAAAGGGCGTGTAGCCGGGCTGACAAGTCAGATGTGAAATCCGGGGGCTCAACCCCCGAACTGCATTTGAAACTGTTGGTCTTGAGTATCGGAGAGGCAGGCGGAATTCCTAGTGTAGCGGTGAAATGCGTAGATATTAGGAGGAACACCAGTGGCGAAGGCGGCCTGCTGGACGACAACTGACGGTGAGGCGCGAAAGCGTGGGGAGC…	TGGGGGATATTGCACAATGGGGGAAACCCTGATGCAGCGACGCCGCGTGTGGGAAGACGGTCCTCTGGATTGTAAACCACTGTCCCCAGGGACGAAAATGACGGTACCTGGGGAGGAAGCTCCGGCTAACTACGTGCCAGCAGCCGCGGTAATACGTAGGGAGCGAGCGTTGTCCGGAATTACTGGGTGTAAAGGGAGCGTAGGCGGGGATGCAAGTTGGGTGTCAAAACTACCGGCTCAACTGGTAGTCGCACTCAAAACTGCAGCTCTTGAGTGAAGTAGAGGCAGGCGGAATTCCTAGTGTAGCGGTGAAATGCGTAGATATTAGGAGGAACACCAGTGGCGAAGGCGGCCTGCTGGGCTTTTACTGACGCTGAGGCTCGAAAGTGTGGGGAGCAA…	TAGGGAATCTTCCACAATGGACGAAAGTCTGATGGAGCAACGCCGCGTGAGTGAAGAAGGGTTTCGGCTCGTAAAGCTCTGTTGGTAGTGAAGAAAGATAGAGGTAGTAACTGGCCTTTATTTGACGGTAATTACTTAGAAAGTCACGGCTAACTACGTGCCAGCAGCCGCGGTAATACGTAGGTGGCAAGCGTTGTCCGGATTTATTGGGCGTAAAGCGAGTGCAGGCGGTTCAATAAGTCTGATGTGAAAGCCTTCGGCTCAACCGGAGAATTGCATCAGAAACTGTTGAACTTGAGTGCAGAAGAGGAGAGTGGAACTCCATGTGTAGCGGTGGAATGCGTAGATATATGGAAGAACACCAGTGGCGAAGGCGGCTCTCTGGTCTGCAACTGACGC…	TGGGGAATTTTGGACAATGGGCGCAAGCCTGATCCAGCTATTCCGCGTGTGGGATGAAGGCCCTCGGGTTGTAAACCACTTTTGTAGAGAACGAAAAGACACCTTCGAATAAAGGGTGTTGCTGACGGTACTCTAAGAATAAGCACCGGCTAACTACGTGCCAGCAGCCGCGGTAATACGTAGGGTGCGAGCGTTAATCGGAATTACTGGGCGTAAAGGGTGCGCAGGCGGTTGAGTAAGACAGATGTGAAATCCCCGAGCTTAACTCGGGAATGGCATATGTGACTGCTCGACTAGAGTGTGTCAGAGGGAGGTGGAATTCCACGTGTAGCAGTGAAATGCGTAGATATGTGGAAGAACACCGATGGCGAAGGCAGCCTCCTGGGACATAACTGACGC…	TGGGGGATATTGCACAATGGGGGGAACCCTGATGCAGCGACGCCGCGTGGGTGAAGGAGCGTTTCGGCGCGTAAAGCCCTATCGGCAGGGAAGAAGGAGGACGGTACCTGACTAAGAAGCCCCGGCTAACTACGTGCCAGCAGCCGCGGTAATACGTAGGGGGCAAGCGTTATCCGGATTTACTGGGTGTAAAGGGGGCGCAGACGGCAGCGCAAGCCAGGAGTGAAAGCCCGGGGCCCAACCCCGGGACTGCTCTTGGAACTGCGCGGCTGGAGTGCAGGAGGGGCAGGCGGAATTCCTGGTGTAGCGGTGAAATGCGTAGATATCAGGAGGAACACCGGTGGCGAAGGCGGCCTGCTGGACTGCGACTGACGTTGAGGCCCGAAAGCGTGGGGAGCA…	TGGGGAATATTGGGCAATGGGCGCAAGCCTGACCCAGCAACGCCGCGTGAAGGAAGAAGGCTTTCGGGTTGTAAACTTCTTTTCTCAGGGACGAAGCAAGTGACGGTACCTGAGGAATAAGCCACGGCTAACTACGTGCCAGCAGCCGCGGTAATACGTAGGTGGCAAGCGTTATCCGGATTTACTGGGTGTAAAGGGCGTGTAGGCGGGAAAGCAAGTCAGATGTGAAAACCATGGGCTCAACCTGTGGCCTGCATTTGAAACTGTTTTTCTTGAGTACTGGAGAGGCAGACGGAATTCCTAGTGTAGCGGTGAAATGCGTAGATATTAGGAGGAACACCAGTGGCGAAGGCGGTCTGCTGGACAGCAACTGACGCTGAGGCGCGAAAGCGTGGGGAG…	TGGGGGATATTGCACAATGGGGGAAACCCTGATGCAGCGACGCCGCGTGGGTGAAGAAGCGCCTCGGCGCGTAAAGCCCTGTCAGCAGGGAAGAAAATGACGGTACCTGAAGAAGAAGCCCCGGCTAACTACGTGCCAGCAGCCGCGGTAATACGTAGGGGGCAAGCGTTATCCGGATTTACTGGGTGTAAAGGGGGCGCAGACGGCGATGCAAGCCAGGAGTGAAAGCCCGGGGCCCAACCCCGGGACTGCTCTTGGAACTGCGTGGCTGGAGTGCAGGAGGGGCAGGCGGAATTCCTGGTGTAGCGGTGAAATGCGTAGATATCAGGAGGAACACCGGTGGCGAAGGCGGCCTGCTGGACTGCAACTGACGTTGAGGCCCGAAAGCGTGGGGAGCAA…	TGGGGAATATTGCACAATGGGCGAAAGCCTGATGCAGCAACGCCGCGTGAGCGATGAAGGCCTTCGGGTCGTAAAGCTCTGTCCTCAAGGAAGATAATGACGGTACTTGAGGAGGAAGCCCCGGCTAACTACGTGCCAGCAGCCGCGGTAATACGTAGGGGGCTAGCGTTATCCGGAATTACTGGGCGTAAAGGGTGCGTAGGTGGTTTCTTAAGTCAGAGGTGAAAGGCTACGGCTCAACCGTAGTAAGCCTTTGAAACTGGGGAACTTGAGTGCAGGAGAGGAGAGTGGAATTCCTAGTGTAGCGGTGAAATGCGTAGATATTAGGAGGAACACCAGTTGCGAAGGCGGCTCTCTGGACTGTAACTGACACTGAGGCACGAAAGCGTGGGGAGCAAA…	TGGGGGATATTGCACAATGGGGGGAACCCTGATGCAGCGACGCCGCGTGGGTGAAGAAGCGCCTCGGCGCGTAAAGCCCTGTCAGCAGGGAAGAAAATGACGGTACCTGAAGAAGAAGCCCCGGCTAACTACGTGCCAGCAGCCGCGGTAATACGTAGGGGGCAAGCGTTATCCGGATTTACTGGGTGTAAAGGGGGCGCAGACGGCGATGCAAGCCAGGAGTGAAAGCCCGGGGCCCAACCCCGGGACTGCTCTTGGAACTGCGTGGCTGGAGTGCAGGAGGGGCAGGCGGAATTCCTGGTGTAGCGGTGAAATGCGTAGATATCAGGAGGAACACCGGTGGCGAAGGCGGCCTGCTGGACTGCAACTGACGTTGAGGCCCGAAAGCGTGGGGAGCAA…	TGGGGAATATTGCACAATGGGGGAAACCCTGATGCAGCAACGCCGCGTGAGTGAGGAAGTATTTCGGTATGTAAAGCTCTATCAGCAGGGAATAGAAAAGAAGGTACCTGAAAAAGAAGCCCCGGCTAACTACGTGCCAGCAGCCGCGGTAATACGTAGGGGGCAAGCGTTATCCGGATTTACTGGGTGTAAAGGGAGCGTAGACGGAAAGGCAAGTCAGAAGTGAAAACCCAAGGCTCAACCATGGGACTGCTTTTGAAACTGTCAAACTAGAGTACGGGAGAGGTAAGAGGAATTCCTAGTGTAGCGGTGAAATGCGTAGATATTAGGAGGAACACCAGTGGCGAAGGCGTCTTACTGGACCGAAACTGACGTTGAGGCTCGAAAGCGTGGGGAGCA…	TGGGGAATATTGCACAATGGGCGAAAGCCTGATGCAGCAACGCCGCGTGAAGGAAGAAGGCCTTCGGGTCGTAAACTTCTGTCCTTGGGGAAGAAGAACTGACGGTACCCAAGGAGGAAGCCCCGGCTAACTACGTGCCAGCAGCCGCGGTAATACGTAGGGGGCAAGCGTTATCCGGAATTATTGGGCGTAAAGAGTACGTAGGTGGCAACCTAAGCGCAGGGTTTAAGGCAATGGCTCAACCATTGTTCGCCCTGCGAACTGGGATGCTTGAGTGCAGGAGAGGAAAGCGGAATTCCTAGTGTAGCGGTGAAATGCGTAGATATTAGGAGGAACACCAGTGGCGAAGGCGGCTTTCTGGACTGTAACTGACACTGAGGTACGAAAGCGTGGGGAGCA…	TGGGGAATATTGCACAATGGGGGAAACCCTGATGCAGCGACGCCGCGTGAAGGAAGAAGTATTTCGGTATGTAAACTTCTATCAGCAGGGAAGAAAATGACGGTACCTGACTAAGAAGCCCCGGCTAACTACGTGCCAGCAGCCGCGGTAATACGTAGGGGGCAAGCGTTATCCGGATTTACTGGGTGTAAAGGGAGCGTAGGCGGTTTAGCAAGTCAGAAGTGAAAGCCCGGGGCTCAACTCCGGGACTGCTTTTGAAACTGTTGAACTAGATTGCAGGAGAGGTAAGTGGAATTCCTAGTGTAGCGGTGAAATGCGTAGATATTAGGAGGAACACCAGTGGCGAAGGCGGCTTACTGGACTGTAAATGACGCTGAGGCTCGAAAGCGTGGGGAGCAA…	TAGGGAATTTTCGGCAATGGGGGGAACCCTGACCGAGCAACGCCGCGTGAAGGAAGAAGGAATTCGTTCTGTAAACTTCTGTTATAAAGGAAGAAAGACGGATGGAGGAAATGACATCCGAGTGACGGTACTTTATGAGAAAGCCACGGCTAACTACGTGCCAGCAGCCGCGGTAATACGTAGGTGGCAAGCGTTATCCGGAATTATTGGGCGTAAAGAGGGAGCAGGCGGCAGCAAAGGTCTGTGGTGAAAGACTGAAGCTTAACTTCAGTAAGCCATAGAAACCGGGCAGCTAGAGTGCAGGAGAGGATCGTGGAATTCCATGTGTAGCGGTGAAATGCGTAGATATATGGAGGAACACCAGTGGCGAAGGCGACGATCTGGCCTGCAACTGACGCT…	TGGGGAATATTGCACAATGGGGGAAACCCTGATGCAGCAACGCCGCGTGAGTGAAGAAGTCATTCGTGATGTAAAGCTCTATCAGCAGGGAAGAAAATGACGGTACCTGAGTAAGAAGCCCCGGCTAACTACGTGCCAGCAGCCGCGGTAATACGTAGGGGGCAAGCGTTATCCGGATTTACTGGGTGTAAAGGGAGCGTAGACGGCCAGACAAGTCTGAAGTGAAAATCCAGCGCTTAACGTTGGAAGTGCTTTGGAAACTGCCGGGCTAGAGTGCAGGAGGGGCAGGCGGAATTCCTAGTGTAGCGGTGAAATGCGTAGATATTAGGAGGAACACCAGTGGCGAAGGCGGCCTGCTGGACTGCAACTGACGTTGAGGCTCGAAGGCGTGGGGAGCAA…	TGGGGAATATTGGGCAATGGGCGCAAGCCTGACCCAGCAACGCCGCGTGAAGGAAGAAGGCTTTCGGGTTGTAAACTTCTTTTAAGAGGGAAGAGCAGAAGACGGTACCTCTTGAATAAGCCACGGCTAACTACGTGCCAGCAGCCGCGGTAATACGTAGGTGGCAAGCGTTGTCCGGATTTACTGGGTGTAAAGGGCGTGCAGCCGGGAAGACAAGTCAGATGTGAAATCCCGCGGCTCAACCGCGGAACTGCATTTGAAACTGTTTTTCTTGAGTACCGGAGAGGTCATCGGAATTCCTTGTGTAGCGGTGAAATGCGTAGATATAAGGAAGAACACCAGTGGCGAAGGCGGATGACTGGACGGCAACTGACGGTGAGGCGCGAAAGCGTGGGGAGC…	TGAGGAATATTGGTCAATGGGAGAGATCCTGAACCAGCCAAGCCGCGTGAGGGAAGACGGCCCTATGGGTTGTAAACCTCTTTTGTCGGAGAACAAAACCCGGGACGTGTCCCGGACTGCGTGTATCCGAAGAAAAAGCATCGGCTAACTCCGTGCCAGCAGCCGCGGTAATACGGAGGATGCGAGCGTTATCCGGATTTATTGGGTTTAAAGGGTGCGTAGGCGGTCCGTTAAGTCAGCGGTAAAATTGCGGGGCTCAACCCCGTCGAGCCGTTGAAACTGGCAGACTTGAGTTGGCGAGAAGTACGCGGAATGCGCGGTGTAGCGGTGAAATGCATAGATATCGCGCAGAACTCCGATTGCGAAGGCAGCGTACCGGCGCCACACTGACGCTGAGGC…	TGGGGGATATTGCACAATGGGGGAAACCCTGATGCAGCGACGCCGCGTGTGGGAAGACGGTCCTCTGGATTGTAAACCACTGTCCCCAGGGACGAAGATGACGGTACCTGGGGAGGAAGCTCCGGCTAACTACGTGCCAGCAGCCGCGGTAATACGTAGGGAGCGAGCGTTGTCCGGAATTACTGGGTGTAAAGGGAGCGTAGGCGGGGATGCAAGTTGGGTGTCAAAACTACCGGCTCAACTGGTAGTCGCACTCAAAACTGCAGCTCTTGAGTGAAGTAGAGGCAGGCGGAATTCCTAGTGTAGCGGTGAAATGCGTAGATATTAGGAGGAACACCAGTGGCGAAGGCGGCCTGCTGGGCTTTTACTGACGCTGAGGCTCGAAAGTGTGGGGAGCAA…	CCGCGGTAATACAGAGGTCTCAAGCGTTGTTCGGAATCACTGGGCGTAAAGCGTGCGTAGGCTGTTTCGTAAGTCGTGTGTGAAAGGCGCGGGCTCAACCCGCGGACGGCACATGATACTGCGAGACTAGAGTAATGGAGGGGGAACCGGAATTCTCGGTGTAGCAGTGAAATGCGTAGATATCGAGAGGAACACTCGTGGCGAAGGCGGGTTCCTGGACATTAACTGACGCTGAGGCACGAAGGCCAGGGGAGCGAAAGGGATT	TGGGGGATATTGCACAATGGGGGAAACCCTGATGCAGCGACGCCGCGTGGGCGAAGAAGTATTTCGGTATGTAAAGCCCTATCAGCAGGGAAGAAGAAATGACGGTACCTGAGTAAGAAGCACCGGCTAAATACGTGCCAGCAGCCGCGGTAATACGTATGGTGCAAGCGTTATCCGGATTTACTGGGTGTAAAGGGAGCGCAGGCGGCACGGCAAGCCTGATGTGAAAGCCCGCGGCCCAACCGCGGGACTGCATTGGGAACTACCGGGCTGGAGTGCCGGAGAGGTAGGCGGAATTCCTAGTGTAGCGGTGAAATGCGTAGATATTAGGAGGAACACCAGTGGCGAAGGCGGCCTACTGGACGGTGACTGACGCTGAGGCTCGAAAGCGTGGGGAGC…	TGAGGAATATTGGTCAATGGGAGAGATCCTGAACCAGCCAAGCCGCGTGAGGGAAGACGGCCCTATGGGTTGTAAACCTCTTTTGTCGGAGAACAAAACCCGGGACGTGTCCCGGACTGCGTGTATCCGAAGAAAAAGCATCGGCTAACTCCGTGCCAGCAGCCGCGGTAATACGGAGGATGCGAGCGTTATCCGGATTTATTGGGTTTAAAGGGTGCGTAGGCGGTTCGTTAAGTCAGCGGTAAAATTGCGGGGCTCAACCCCGTCGAGCCGTTGAAACTGGCAGACTTGAGTTGGCGAGAAGTACGCGGAATGCGCGGTGTAGCGGTGAAATGCATAGATATCGCGCAGAACTCCGATTGCGAAGGCAGCGTACCGGCGCCACACTGACGCTGAGGC…	TGAGGAATATTGGTCAATGGGAGAGATCCTGAACCAGCCAAGCCGCGTGAGGGAAGACGGCCCTATGGGTTGTAAACCTCTTTTGTCGGAGAACAAAACCCGGGACGTGTCCCGGACTGCGTGTATCCGAAGAAAAAGCATCGGCTAACTCCGTGCCAGCAGCCGCGGTAATACGGAGGATGCGAGCGTTATCTGGATTTATTGGGTTTAAAGGGTGCGTAGGCGGTCCGTTAAGTCAGCGGTAAAATTGCGGGGCTCAACCCCGTCGAGCCGTTGAAACTGGCAGACTTGAGTTGGCGAGAAGTACGCGGAATGCGCGGTGTAGCGGTGAAATGCATAGATATCGCGCAGAACTCCGATTGCGAAGGCAGCGTACCGGCGCCAGACTGACGCTGAGGC…	TGGGGAATATTGCACAATGGGGGGAACCCTGATGCAGCAACGCCGCGTGAAGGAAGACGGTTTTCGGATTGTAAACTTCTATCAATAGGGAAGAAAGAAATGACGGTACCTAAATAAGAAGCCCCGGCTAACTACGTGCCAGCAGCCGCGGTAATACGTAGGGGGCAAGCGTTATCCGGAATTACTGGGTGTAAAGGGAGAGTAGGCGGCAAGGTAAGCGATATGTGAAAGCCTTAGGCTTAACCTGAGGATTGCATAACGAACTATCTAGCTAGAGTACAGGAGAGGAAAGCGGAATTCCTAGTGTAGCGGTGAAATGCGTAGATATTAGGAAGAACACCAGTGGCGAAGGCGGCTTTCTGGACTGAAACTGACGCTGAGGCTCGAAAGCGTGGGGAG…	TGGGGGATATTGCACAATGGAGGAAACTCTGATGCAGCGACGCCGCGTGAGGGAAGACGGTCTTCGGATTGTAAACCTCTGTCTTTGGGGAAGAAAATGACGGTACCCAAAGAGGAAGCTCCGGCTAACTACGTGCCAGCAGCCGCGGTAATACGTAGGGAGCGAGCGTTGTCCGGAATTACTGGGTGTAAAGGGAGCGTAGGCGGGCGAGAAAGTTGAATGTTAAATCTACCGGCTTAACTGGTAGCTGCGTTCAAAACTTCTTGTCTTGAGTGAAGTAGAGGCAGGCGGAATTCCTAGTGTAGCGGTGAAATGCGTAGATATTAGGAGGAACACCAGTGGCGAAGGCGGCCTGCTGGGCTTTAACTGACGCTGAGGCTCGAAAGCGTGGGGAGCAAA…	TGGGGAATATTGCACAATGGGGGGAACCCTGATGCAGCGACGCCGCGTGAGTGAAGAAGTATCTCGGTATGTAAAGCTCTGTCAGCAGGGAAGAAGAAAGACGGTACCTGACCAAGAAGCCCCGGCTAACTACGTGCCAGCAGCCGCGGTAATACGTAGGGGGCAAGCGTTATCCGGATTTACTGGGTGTAAAGGGAGCGTAGACGGCAGGGCAAGTCTGGAGTGAAAGGCAGGGGCCCAACCCCTGGACTGCTCTGGAAACTGTCCGGCTGGAGTGCAGGAGAGGTAAGTGGAATTCCTAGTGTAGCGGTGAAATGCGTAGATATTAGGAGGAACACCAGTGGCGAAGGCGGCTTACTGGACTGTAACTGACGTTGAGGCTCGAAAGCGTGGGGAGCA…	TGGGGAATATTGCACAATGGGGGAAACCCTGATGCAGCGACGCCGCGTGAGTGAAGAAGTACCCCGGTACGTAAAGCTCTATCAGCAGGGAAGAAAATGACGGTACCTGACCAAGAAGCCCCGGCTAACTACGTGCCAGCAGCCGCGGTAATACGTAGGGGGCAAGCGTTATCCGGATTTACTGGGTGTAAAGGGAGCGTAGACGGCAGCGCAAGTCTGGAGTGAAATCCCGGGGCTCAACCCCGGAACTGCTTTGGAAACTGCGCGGCTCGAGTGCAGGAGGGGCAGGCGGAATTCCTAGTGTAGCGGTGAAATGCGTAGATATTAGGAGGAACACCAGTGGCGAAGGCGGCCTGCTGGACTGTAACTGACGTTGAGGCTCGAAAGCGTGGGGAGCAA…	TGGGGAATATTGGGCAATGGGCGCAAGCCTGACCCAGCAACGCCGCGTGAAGGAAGAAGGCTTTCGGGTTGTAAACTTCTTTTCTCAGGGACGAAGCAAGTGACGGTACCTGAGGAATAAGCCACGGCTAACTACGTGCCAGCAGCCGCGGTAATACGTAGGTGGCAAGCGTTATCCGGATTTACTGGGTGTAAAGGGCGTGTAGGCGGGACTGCAAGTCAGATGTGAAAACCACGGGCTCAACCTGTGGCCTGCATTTGAAACTGTAGTTCTTGAGTACTGGAGAGGCAGACGGAATTCCTAGTGTAGCGGTGAAATGCGTAGATATTAGGAGGAACACCAGTGGCGAAGGCGGTCTGCTGGACAGCAACTGACGCTGAGGCGCGAAAGCGTGGGGAG…	TGGGGAATATTGGACAATGGGGGGAACCCTGATCCAGCGACGCCGCGTGAGTGAAGAAGTATTTCGGTATGTAAAGCTCTATCAGCAGGGAAGAAAGAAATGACGGTACCTGACTAAGAAGCCCCGGCTAACTACGTGCCAGCAGCCGCGGTAATACGTAGGGGGCAAGCGTTATCCGGATTTACTGGGTGTAAAGGGAGCGTAGACGGCGATGCAAGTCTGAAGTGAAAGGCGGGGGCCCAACCCCCGGACTGCTTTGGAAACTGTATGGCTGGAGTGCAGGAGAGGTAAGTGGAATTCCTAGTGTAGCGGTGAAATGCGTAGATATTAGGAGGAACACCAGTGGCGAAGGCGGCTTACTGGACTGTAACTGACGTTGAGGCTCGAAAGCGTGGGGAG…	CCGCGGTAATACGGAGGATCCGAGCGTTATCCGGATTTATTGGGTTTAAAGGGAGCGTAGGTGGACAGTTAAGTCAGTTGTGAAAGTTTGCGGCTCAACCGTAAAATTGCAGTTGATACTGGCTGTCTTGAGTACAGTAGAGGTGGGCGGAATTCGTGGTGTAGCGGTGAAATGCTTAGATATCACGAAGAACTCCGATTGCGAAGGCAGCTCACTGGACTGCAACTGACACTGATGCTCGAAAGTGTGGGTATCAAACAGGATT
SH001	6276	2824	1342	2971	3602	1591	2718	2566	790	863	664	770	648	0	1198	0	498	168	153	256	142	288	188	229	188	0	220	0	192	59	96	198	152	75	0	301	64	142	102	0	159	128	15	38	1166	0	62	63	33
SH002	5736	10688	1211	2211	1793	1511	3144	3253	978	1477	947	958	589	0	691	0	414	113	668	324	231	367	698	77	327	0	490	494	296	440	178	407	77	159	0	391	460	368	98	0	0	508	117	183	674	0	150	96	171
SH003	4694	5343	1900	4599	3279	1992	3312	3365	1307	1642	1145	1058	830	0	1686	13	0	102	247	369	252	443	326	188	326	20	365	65	142	57	159	262	89	85	0	343	51	255	65	0	285	0	16	95	1542	0	78	90	92
SH004	2040	1127	1152	3003	193	1060	2154	1988	615	673	599	502	433	0	60	0	11	34	201	20	165	284	234	14	151	0	207	72	34	64	98	405	44	143	0	233	98	97	45	0	84	143	101	113	86	0	128	69	26
SH005	10878	6754	2149	4166	2131	1905	2242	2167	1968	1134	1732	836	685	0	1049	4200	670	121	397	414	381	429	723	312	251	0	396	15	224	0	216	269	96	208	0	359	254	338	179	0	0	0	181	45	521	0	0	75	101
SH006	14390	9103	2464	4347	2499	2015	4759	4748	1346	1515	1234	1006	722	0	1599	3563	260	106	462	378	320	392	345	86	334	0	277	445	208	395	190	477	234	192	0	470	359	139	237	0	0	65	167	75	144	0	189	104	109
SH007	3097	3304	2088	5480	1131	795	2812	2867	1369	1103	1333	755	316	0	631	1024	220	36	187	137	143	490	766	439	239	0	236	321	155	326	92	311	184	26	0	424	196	408	24	0	0	0	129	32	683	0	0	143	28
SH008	6235	6520	2220	5559	1088	1598	3942	3916	1235	1493	1142	908	641	0	803	2235	247	66	410	174	230	742	461	370	340	0	357	453	169	405	140	613	131	104	24	733	294	243	97	0	0	0	235	57	356	0	213	74	87
SH009	12662	14544	3025	2076	940	4324	3042	2978	778	1491	749	1024	1706	0	394	63	0	0	0	281	1086	1030	700	23	338	167	456	1645	99	1482	684	470	527	264	0	262	40	315	152	0	0	367	120	338	0	0	85	66	182
SH010	16372	8757	4727	4149	3120	3065	2286	2163	1759	980	1673	1050	1158	0	1043	8	0	0	0	995	477	396	297	14	249	0	183	887	0	780	269	185	240	321	0	50	2	130	279	0	110	273	107	146	9	0	68	43	140
SH011	8145	12141	4377	2082	3677	2604	3012	3088	2038	1900	1896	415	1030	0	1868	482	0	0	0	1421	260	431	211	10	463	657	166	1062	0	918	150	244	214	130	0	8	3	103	90	0	156	0	245	482	78	91	54	71	148
SH012	7700	8270	3477	1056	1110	2626	2712	2747	937	1380	916	527	1085	0	1518	0	0	0	0	2509	503	130	35	25	320	1094	158	0	0	0	355	195	204	121	0	23	6	0	101	0	184	0	218	388	0	1499	142	64	96
SH013	20642	13701	3122	3958	3317	3225	5168	5070	810	1383	775	891	1387	0	2335	52	5	324	963	676	876	409	399	726	323	460	240	60	57	0	582	191	253	400	0	109	29	190	361	22	270	0	184	169	70	199	72	149	229
SH014	13868	8734	2988	2530	902	2738	4482	4367	697	694	631	981	1122	0	796	81	719	327	411	62	398	720	509	512	163	497	320	0	54	55	292	165	273	251	55	191	103	229	191	128	128	0	104	107	20	0	75	200	121
SH015	8949	6813	2411	1445	3180	1659	1006	969	528	1196	489	428	693	0	1178	49	7	376	243	314	52	152	159	52	247	0	116	423	139	330	48	62	199	165	0	72	3	102	133	35	125	0	69	137	0	0	47	122	91
SH016	18679	12941	5684	3490	1650	3756	4734	4733	1382	1467	1243	2815	1482	0	1503	2573	564	1265	145	112	466	283	351	2360	329	0	269	1165	305	1057	297	235	376	172	262	125	707	269	312	313	119	0	62	58	48	0	0	147	179
SH017	19896	8025	5725	7830	5310	3727	3569	3347	1830	2212	1748	1311	1512	0	3382	115	15	55	472	1321	577	549	527	1226	533	0	300	983	429	896	350	306	278	717	10	85	429	240	339	0	0	0	165	149	21	0	161	85	121
SH018	9418	2446	2104	2840	1570	1514	1593	1587	698	672	649	548	573	0	638	70	0	0	272	210	187	448	279	117	150	220	98	0	148	0	122	67	102	89	101	272	48	126	121	0	0	151	44	38	0	0	57	139	42
SH019	8371	821	5083	3430	3851	3666	4558	4331	891	2253	809	1418	1393	0	1371	3643	0	0	378	922	937	689	253	635	526	0	312	479	106	431	688	117	230	151	0	139	442	143	182	0	0	0	72	30	270	0	116	68	13
SH020	14378	4335	4010	7281	1640	3474	3891	3756	829	954	820	1232	1277	0	559	44	5	52	842	300	765	1354	661	947	236	0	490	1644	525	1402	490	310	556	686	150	402	327	319	262	0	0	0	136	59	32	0	190	270	72
SH021	7133	10323	2141	973	1770	2058	1768	1738	991	1101	1006	1106	783	0	790	505	0	0	263	564	177	309	130	48	255	0	297	671	94	529	118	102	284	33	0	66	328	56	93	0	0	0	14	110	0	0	138	190	151
SH022	18486	11302	2255	2860	3050	3063	4565	4426	884	1638	799	573	1188	0	887	1880	0	0	361	344	388	353	245	20	396	0	205	361	241	327	289	352	271	179	107	160	65	101	298	0	0	82	69	59	73	0	132	140	175
SH023	3079	7862	3254	1455	658	1524	1637	1615	1082	456	953	1270	645	0	251	664	0	0	361	134	307	425	327	20	112	0	283	818	39	717	221	65	367	41	0	98	182	160	45	0	0	82	0	15	30	0	42	137	90
SH024	16208	13481	2743	1585	426	1491	1566	1508	1189	176	1205	907	577	0	171	14	302	0	335	47	0	446	899	0	39	0	372	555	0	554	0	120	525	163	0	53	0	461	233	0	0	0	68	51	141	0	75	152	159
SH025	8294	11785	2529	1121	2283	2574	2345	2131	1260	1316	1246	1400	959	0	984	600	0	0	300	657	240	291	155	48	349	0	426	832	98	712	137	120	245	55	0	117	369	87	150	0	0	0	11	138	0	0	168	154	172
SH026	15577	14248	3360	1642	3667	1937	2088	2075	1731	1226	1657	1018	828	1588	198	193	342	314	276	112	367	486	453	16	257	0	281	118	327	103	222	20	191	91	0	75	183	249	348	0	124	0	19	39	92	0	32	103	268
SH027	13014	12970	2990	1608	3174	1814	1953	1798	1534	1154	1473	899	759	1303	171	172	234	320	227	111	285	440	388	8	248	0	229	120	265	101	185	36	163	90	0	70	154	251	283	0	111	0	18	36	80	0	23	85	205
SH028	10934	13682	3820	868	2004	1264	1489	1547	1454	603	1379	1143	544	629	421	3867	0	353	215	135	220	153	36	130	150	0	145	236	68	188	154	38	96	277	0	44	6	0	201	0	380	0	7	24	59	0	31	35	210
SH029	13602	18643	4277	2452	957	1933	1701	1591	2319	1402	2149	963	728	1674	28	626	630	558	356	49	311	284	472	11	281	0	146	473	329	336	186	95	391	524	0	43	292	232	226	0	0	0	95	23	6	0	119	157	374
SH030	21458	17426	4152	4607	11607	2205	2875	2772	1445	1864	1322	631	825	1312	1659	210	208	0	636	1668	223	313	523	27	429	0	236	209	0	172	154	48	239	386	261	28	121	253	330	0	0	0	64	125	56	0	40	90	215
SH031	22161	17705	4134	1534	3033	1450	1773	1657	1284	1177	1197	1106	513	1200	838	0	0	0	359	229	161	208	0	36	283	0	131	571	8	461	112	60	196	293	356	30	252	27	393	0	0	0	72	215	59	0	36	144	288
SH032	11063	11466	2923	4017	8555	1316	2171	2146	1024	1895	879	862	485	649	1320	360	0	0	268	966	175	123	116	150	425	0	95	217	0	227	111	6	179	229	468	0	87	0	207	0	0	0	40	81	396	0	25	103	175
SH033	3121	8658	3408	5767	1432	6020	610	544	1620	1241	1516	1837	2482	0	0	0	0	20	2133	201	2267	162	492	4071	315	0	648	1740	477	1471	1468	233	68	87	0	318	42	350	59	356	635	0	755	877	220	0	227	223	141
SH034	988	10802	4279	6226	2052	5698	297	322	940	2134	843	1885	2309	0	4	0	4783	67	71	180	1609	81	319	3150	498	0	234	1627	832	1347	971	296	111	282	0	371	239	174	17	497	435	270	323	341	0	0	272	85	207
SH035	5787	9014	2785	5110	710	3915	263	266	618	858	619	1930	1447	0	0	8	657	3	1403	174	927	123	1531	1810	192	141	984	40	238	46	577	201	129	322	0	481	15	792	108	260	546	0	707	486	437	0	408	214	124
SH036	5536	10273	3602	3163	424	4524	260	234	1255	1086	1158	1302	1768	0	0	40	1469	28	528	40	868	152	592	11	246	766	647	0	151	0	566	200	97	48	0	440	17	289	105	286	408	0	417	259	12	0	50	208	147
SH037	6795	13224	3736	3884	312	6057	673	694	2498	2051	2220	1775	2602	0	3	0	1368	80	305	19	1125	82	151	15	473	0	306	626	354	507	721	551	100	29	0	297	117	92	127	44	0	96	478	388	44	0	57	89	288
SH038	7777	11494	5218	6883	1003	5160	446	420	1099	2423	1014	1096	2018	0	0	0	3548	39	321	52	967	47	256	72	533	124	280	428	564	368	628	361	57	67	0	174	14	163	112	120	184	0	354	384	358	0	47	103	183
SH039	5273	9624	3228	5828	788	3807	583	643	281	1924	240	1205	1570	0	2	0	4919	53	986	73	1866	63	690	179	415	0	456	132	1118	114	1157	239	104	54	0	273	143	357	90	220	290	184	434	890	1275	0	133	287	181
SH040	7729	15154	3180	3839	3482	3546	506	526	2082	2530	1868	1226	1367	0	0	0	5406	28	220	423	353	27	246	0	516	0	150	286	1269	269	239	217	67	155	0	117	21	115	132	145	362	0	161	320	195	0	38	58	262
SH041	10430	5018	2273	2914	1852	2586	3311	3036	2093	1576	1866	791	956	533	260	373	41	2936	147	63	4	170	206	496	330	224	142	0	332	19	0	463	83	166	1036	166	214	122	212	0	0	0	102	28	10	0	194	102	85
SH042	8400	2862	2040	2564	1107	1348	1672	1545	1436	925	1233	501	561	495	217	337	0	977	109	58	0	183	181	355	233	36	129	190	175	162	0	187	51	112	312	155	128	92	141	0	0	0	84	19	81	0	92	75	40
SH043	12402	3617	3746	4500	1706	3029	4153	3948	2362	1616	2224	1226	1190	717	379	835	47	1322	351	64	0	257	474	329	389	210	229	196	249	223	0	788	58	417	1145	358	407	210	233	0	0	86	214	16	22	0	116	99	47
SH044	11524	5770	3309	4578	1931	2041	2792	2798	1996	872	1979	704	803	2094	520	691	9	1607	401	61	22	273	533	873	188	561	258	0	248	40	0	348	122	149	917	128	168	281	156	24	0	0	86	48	10	0	233	194	89
SH045	7272	6842	3202	3980	834	2328	2984	2793	2626	1806	2332	1142	966	588	119	0	0	630	227	19	88	190	371	177	425	437	366	86	241	88	48	744	291	318	386	178	6	188	123	384	339	0	123	36	26	0	67	152	137
SH046	2200	13294	4328	3950	2394	2573	3224	3202	4499	2911	4268	1648	1044	484	448	6	0	1068	426	91	0	326	677	183	642	876	679	27	304	0	0	875	270	423	357	276	36	332	35	361	507	0	176	37	23	0	156	131	215
SH047	6264	8789	4158	2223	3673	2854	2775	2649	1563	2892	1477	820	1056	1156	787	13	0	1558	917	111	29	506	218	127	661	971	696	42	146	0	0	742	660	191	299	283	12	103	80	1776	244	0	589	93	138	0	143	183	143
SH048	4438	6756	3795	3801	5536	1856	2233	2244	2575	2359	2375	1203	753	713	449	17	0	1519	251	216	176	459	402	62	495	746	360	30	237	0	103	402	328	137	430	162	74	185	45	682	371	69	50	53	47	0	55	122	84
SH049	10212	3706	4243	493	3987	1939	2659	2636	1284	1797	1242	1209	796	970	1190	4	335	0	178	1082	443	171	179	508	406	219	153	169	0	142	283	74	143	166	670	29	0	74	159	112	0	429	43	49	42	543	50	0	43
SH050	7343	5090	4183	1981	1072	2218	3145	3280	961	1419	942	1458	838	1413	333	15	0	171	1153	0	294	915	319	212	322	1162	547	0	275	0	199	265	238	183	104	357	0	156	94	1100	0	570	83	81	16	993	45	91	64
SH051	20313	6595	3963	6066	7979	2028	3649	3477	1566	2234	1391	1354	758	2585	813	1256	0	6	307	1228	0	427	360	7	540	286	186	0	0	0	0	39	163	261	435	20	404	199	338	0	0	0	23	35	10	0	69	77	112
SH052	9754	5694	2803	2145	1558	1187	2067	2090	1169	998	1117	1199	496	895	374	65	0	57	309	306	70	112	249	12	258	96	167	0	0	0	0	37	65	269	115	0	297	127	142	0	0	0	22	50	0	594	15	0	68
SH053	17378	6588	4056	2996	403	1667	918	923	980	1830	904	999	620	2950	78	563	0	862	245	5	16	505	346	24	440	26	207	399	242	360	0	176	363	92	1229	70	382	173	286	0	0	162	0	41	5	0	162	105	96
SH054	19006	7381	5982	2905	2545	2602	1973	1914	1252	1649	1196	1490	985	3587	52	815	0	966	293	88	0	454	311	4	333	280	211	407	192	392	0	116	153	357	696	48	17	160	306	0	459	0	30	39	54	0	73	98	125
SH055	5480	5312	4331	2835	800	4846	626	664	3611	2046	3357	1784	2055	0	0	19	0	26	231	231	0	165	292	267	444	532	219	0	235	0	0	302	56	219	0	231	458	153	91	0	280	497	403	317	0	0	210	38	100
SH056	17270	8976	6041	1633	712	2283	2335	2388	364	1146	344	890	856	2178	31	13	37	280	696	0	155	538	369	0	239	305	282	0	145	0	87	252	346	184	103	67	28	191	291	0	277	0	8	57	0	0	0	129	111
SH057	15620	10712	4260	2813	4086	2336	2259	2148	2081	1549	2167	797	845	1707	63	1308	1127	747	226	2	66	272	280	33	339	45	274	57	435	52	0	35	153	117	819	29	339	153	367	0	0	367	36	35	49	0	0	46	191
SH058	21950	3924	4639	2931	5872	2368	2426	2610	863	2073	736	804	799	2051	98	55	898	548	0	289	355	464	227	0	477	136	142	0	0	0	227	29	194	0	687	30	128	95	339	0	194	136	47	37	9	0	0	31	57
SH059	24814	6193	4174	2831	3600	1966	3373	3273	1550	2303	1481	2500	755	2576	591	1249	261	304	262	881	0	304	209	330	516	331	322	0	403	0	0	78	238	91	0	431	57	107	464	0	0	717	16	49	122	264	358	209	93
SH060	18638	7377	4304	6906	2434	1147	1645	1740	3517	1347	3214	3359	472	1435	150	1483	36	18	326	6	0	53	117	98	305	241	253	0	296	0	0	94	197	43	0	151	0	0	252	0	0	724	189	31	94	0	105	81	105
SH061	1471	4343	3837	3204	3989	2000	3306	3300	2570	1808	2428	2371	725	1622	1440	897	0	246	124	1289	417	607	321	1099	444	124	392	976	119	863	229	98	175	78	81	216	236	131	33	340	0	698	11	34	0	43	148	58	109
SH062	18661	4302	4079	2462	2352	2540	3088	3106	2044	1470	1938	1849	999	1269	171	269	59	249	313	14	40	352	335	50	379	277	244	0	332	0	0	218	99	114	0	185	0	152	336	0	0	505	84	56	0	0	257	111	65
SH063	1766	4267	4563	3300	1800	3620	4446	4383	1876	1294	1838	2297	1412	1625	197	407	0	361	431	126	157	904	211	318	303	462	285	0	229	0	90	233	218	86	208	208	477	90	26	1013	0	278	37	61	0	0	53	0	76
SH064	487	2907	4621	1706	6695	1972	3314	3228	1576	1752	1512	2526	760	2520	1123	461	214	54	471	687	305	962	53	703	460	542	285	295	47	258	222	83	193	57	261	198	538	0	6	270	0	361	88	58	45	0	397	0	33
SH065	10	6378	4443	5652	6648	1951	2522	2242	4070	1782	3818	2876	725	1623	395	3339	11	408	469	565	1204	2230	278	574	412	1324	327	0	493	0	734	158	173	142	959	154	56	150	0	1672	469	499	123	43	26	0	231	0	92
SH066	1183	2231	2042	2544	2590	1051	1920	1880	1220	1078	1136	1466	463	522	234	1457	6	241	236	259	73	340	145	114	224	289	117	0	164	0	0	64	99	41	183	49	372	0	15	303	0	90	25	20	32	0	36	0	24
SH067	12785	10519	5366	1252	1476	2584	1387	1289	2292	1344	2024	1647	1030	629	51	441	231	2464	102	31	267	86	286	431	313	147	189	308	416	257	208	93	449	84	327	59	496	139	280	155	150	261	45	44	36	201	0	66	196
SH068	8627	5992	4638	1153	1735	2423	2266	2352	1719	771	1607	1058	1044	964	51	266	123	574	168	62	378	130	314	209	176	305	145	103	192	0	246	127	211	112	45	78	160	165	144	415	205	72	81	99	0	493	40	81	84
SH069	11529	7765	5691	2594	3413	2727	2671	2723	1349	999	1193	679	1141	1091	109	52	335	359	484	164	1064	106	240	665	233	684	177	0	219	0	723	120	266	144	0	127	37	102	185	470	151	58	124	120	0	1202	84	62	111
SH070	16576	9039	4597	2296	248	3225	3221	3135	1015	610	957	749	1232	1805	0	0	703	171	317	9	315	146	216	28	126	381	187	0	63	0	213	241	392	113	0	111	231	111	306	24	89	226	125	73	0	457	115	83	146
SH071	16260	7421	5443	2331	3049	3370	4354	4197	1948	2815	1927	496	1363	1434	569	17	0	63	1278	916	1050	454	62	10	659	347	789	0	170	0	650	185	270	522	304	88	7	0	333	0	197	0	19	171	0	1219	156	81	117
SH072	8676	3820	2179	2222	2477	1786	4116	4063	1149	1095	1051	832	778	84	960	95	0	0	407	1001	117	395	219	18	251	597	247	0	0	0	77	145	110	204	673	144	9	205	173	0	254	0	44	28	0	1008	121	71	54
SH073	6022	1678	1363	1286	1981	810	1248	1203	430	572	399	231	314	1438	172	371	0	54	133	453	0	191	129	0	123	125	106	0	12	0	0	11	83	134	357	23	95	63	128	0	0	0	0	16	0	0	20	41	24
SH074	8987	4930	3600	1169	4476	1815	1810	1743	1254	1141	1162	973	705	510	463	177	372	1788	145	90	204	146	154	386	253	85	132	355	354	370	161	94	290	46	0	45	216	149	162	161	112	0	27	22	9	306	35	38	55
SH075	9604	5834	4038	753	5558	2521	2857	2720	736	1097	733	1127	970	788	572	681	30	1202	221	212	611	147	303	163	260	455	176	0	49	0	412	141	219	145	4	65	104	155	150	255	290	0	121	88	144	0	23	63	82
SH076	4001	5302	1793	768	3523	1421	1756	1840	405	541	395	690	548	133	383	105	0	940	432	94	145	192	275	290	128	498	165	0	198	0	85	97	75	86	0	38	19	141	47	369	184	0	49	28	162	0	0	151	52
SH077	9705	6854	2766	1371	1163	2653	2624	2678	1236	558	1183	1013	1196	461	96	637	147	1447	228	15	194	207	205	249	122	339	153	0	363	0	118	101	225	94	8	79	84	75	174	136	163	0	49	34	30	0	23	212	100
SH078	12378	5017	827	1028	6273	2805	4203	4196	957	1718	907	1055	1086	0	2631	52	0	0	279	1767	343	318	30	66	376	401	169	0	0	0	222	175	152	330	0	80	12	0	209	0	299	0	44	139	0	556	95	71	71
SH079	12703	7111	2822	1703	2093	2682	3640	3633	624	1266	648	639	1059	0	687	15	0	0	799	356	252	246	212	10	260	323	419	0	318	0	165	185	223	570	0	112	3	92	180	0	212	0	29	214	0	652	94	120	69
SH080	11810	2475	3831	1817	10504	1326	2210	2322	1095	1286	992	755	492	0	1606	0	566	0	0	1540	639	109	322	514	262	272	137	19	0	0	379	64	350	289	0	26	0	156	121	0	0	288	13	61	0	693	84	19	24
SH081	3093	2912	2580	295	1433	1283	2345	2282	757	655	748	746	517	0	425	23	0	0	0	18	121	67	151	74	147	343	85	0	158	0	91	97	111	120	0	34	0	59	36	0	0	270	37	37	0	249	0	0	25
SH082	7125	2787	1327	1086	1961	1167	1134	1095	379	312	399	234	480	238	267	244	53	270	145	114	92	89	134	54	68	187	74	0	231	0	54	39	68	145	563	79	73	67	74	0	0	0	46	24	0	0	50	46	30
SH083	7545	3963	2263	1185	3917	1257	1156	1171	313	692	293	155	484	22	1187	338	8	155	419	253	216	363	199	440	159	369	84	0	243	0	139	86	127	211	176	54	41	79	75	0	0	0	79	50	12	0	86	48	42
SH084	7204	3014	1372	716	1615	967	1072	1057	322	370	319	226	398	582	294	108	9	102	285	81	239	188	184	91	89	121	77	0	248	0	167	64	108	170	47	99	87	100	56	0	0	0	45	12	7	0	54	55	19
SH085	8545	5126	1763	1274	1435	1653	1643	1638	563	406	500	307	679	376	551	437	0	128	207	73	86	80	150	272	87	179	95	0	194	0	53	85	59	290	48	24	91	78	83	0	0	0	46	42	0	0	0	50	48
SH086	10971	5305	2241	895	1153	1952	2341	2373	753	696	699	612	809	413	236	4	0	649	137	9	146	120	161	337	166	234	109	0	148	0	86	84	143	218	45	23	31	79	107	0	148	0	29	9	0	0	21	77	59
SH087	8651	3437	1351	656	1451	1992	1610	1523	261	776	287	293	763	293	460	15	0	475	117	20	65	203	110	151	186	156	102	0	129	0	0	148	43	224	26	107	2	0	91	0	84	0	0	9	44	0	0	45	40
SH088	9301	7322	1755	929	396	1658	1501	1502	492	481	475	699	605	409	56	0	0	325	281	0	133	187	250	177	98	260	161	0	111	0	119	176	91	372	33	142	19	124	81	0	206	0	18	28	0	0	27	54	67
SH089	6287	2949	1175	514	1322	845	994	1012	351	480	324	282	307	430	309	0	0	477	277	11	70	174	145	296	127	310	114	0	114	0	54	58	191	96	60	56	1	79	85	0	84	0	16	19	35	0	83	117	28
SH090	1120	2036	1752	923	251	1658	276	227	761	622	634	744	681	0	0	2	0	24	108	31	0	0	155	4	132	341	121	0	212	0	0	79	28	54	0	99	69	78	12	392	152	124	87	84	7	0	71	40	20
SH091	385	1884	2378	2288	158	2825	565	518	1295	465	1227	1485	1115	0	0	0	13	14	153	8	111	0	312	6	119	709	227	75	87	0	83	181	91	42	20	205	98	158	0	505	424	120	192	98	20	0	131	63	18
SH092	1640	2218	1438	1311	769	2853	352	362	1119	506	1056	828	1168	0	0	4	52	51	150	62	7	18	349	0	119	498	140	0	415	0	0	120	60	94	0	154	69	161	19	181	148	158	143	105	0	0	172	53	18
SH093	2422	2244	1899	1285	612	2471	448	427	830	1026	792	869	944	0	0	0	32	50	79	48	0	22	163	7	208	354	75	0	369	0	0	103	27	73	0	72	102	84	16	77	51	228	110	59	0	0	94	40	20
SH094	1850	2214	2434	1532	515	2644	387	344	1601	765	1469	1326	1046	0	0	19	36	36	145	61	0	119	239	84	173	329	118	0	266	0	0	106	24	113	136	172	445	104	22	0	68	593	65	83	0	0	163	41	29
SH095	485	1967	2400	935	890	1411	245	270	1469	1502	1244	1429	553	0	10	480	531	74	129	153	0	148	0	1083	342	406	214	0	370	0	0	132	53	96	90	241	662	0	13	0	0	758	53	4	0	0	308	61	24
SH096	30	2081	2016	752	387	1584	404	442	620	621	565	991	649	22	0	0	736	53	92	25	66	57	297	126	128	605	218	0	285	0	48	139	45	44	0	200	275	153	0	500	77	378	173	65	11	0	129	89	15
SH097	2242	1277	1053	897	2464	580	651	622	338	552	285	497	194	259	286	113	51	235	262	54	0	199	135	161	113	0	137	363	161	342	0	19	97	38	137	24	123	75	24	0	0	0	19	26	51	0	0	0	12
SH098	4855	2207	1690	1644	1721	1379	1502	1456	584	644	515	677	453	57	71	152	181	188	187	19	0	133	222	17	145	91	82	0	658	0	0	52	238	248	279	73	0	102	44	0	0	200	27	16	552	0	79	53	13
SH099	663	1996	2737	1711	1824	1731	2084	2103	463	737	420	578	646	0	158	2071	44	9	189	117	0	218	106	17	164	0	74	584	193	580	0	129	114	40	0	55	168	58	2	0	0	0	23	26	27	0	87	0	13
SH100	1458	2011	1186	740	828	693	946	1074	398	362	394	680	295	203	193	96	0	140	122	30	0	195	116	208	72	0	88	0	209	0	0	71	40	71	19	62	176	0	25	0	0	0	27	16	0	0	35	0	18
SH101	8143	1043	1942	817	966	1418	1369	1484	556	715	530	574	519	795	31	1835	0	71	324	0	0	207	128	4	149	195	178	0	211	0	21	68	483	32	97	60	0	76	61	0	0	125	23	17	0	0	52	183	11
SH102	1190	1380	1767	1203	4465	1426	1933	1895	777	1268	749	721	550	0	932	437	0	356	35	1048	130	127	91	174	314	0	50	409	72	409	93	39	74	26	0	34	154	0	12	0	0	144	10	16	0	0	62	40	15
SH103	7392	1289	2105	2703	442	1244	914	836	1107	37	1007	1189	497	1132	0	561	48	43	159	0	0	300	125	0	0	47	199	212	190	161	0	37	470	0	0	103	99	0	73	0	0	185	25	9	0	0	0	160	10
SH104	4857	3661	2430	908	1477	228	1241	1245	896	808	817	1588	79	294	465	1366	76	663	54	207	0	59	169	239	186	123	68	119	178	95	0	64	93	8	0	66	0	0	57	0	0	480	0	4	11	0	40	51	26
SH105	10147	4219	2020	797	364	1096	881	880	362	481	324	620	452	986	0	191	85	125	129	0	32	85	138	0	118	0	80	87	135	67	0	23	43	14	0	21	68	0	107	0	158	57	0	13	16	0	0	39	33
SH106	7982	5166	2199	1007	758	570	0	16	644	163	527	358	192	737	0	140	1085	346	138	0	102	258	290	0	43	29	128	48	306	0	87	22	208	18	0	20	151	115	141	0	0	154	40	8	102	0	19	35	93
SH107	10082	2643	1881	781	2901	821	1164	1061	159	898	143	664	276	763	60	0	202	477	82	5	51	165	142	17	210	121	82	0	251	0	0	61	65	17	0	31	9	0	140	0	246	0	0	12	11	0	0	0	35
SH108	6778	3249	1975	852	1606	830	761	875	562	768	542	600	319	265	23	103	0	420	17	0	81	88	150	0	182	0	72	93	40	123	51	21	55	37	0	14	3	72	74	0	193	0	7	19	6	0	0	44	39
SH109	4191	5978	1565	1903	4	580	270	272	1073	539	975	746	210	907	0	313	16	259	70	0	64	128	118	0	122	27	81	199	108	191	0	21	393	91	828	34	252	84	41	0	0	88	0	26	7	0	26	158	76
SH110	7091	2950	1259	939	3499	761	910	891	261	860	251	204	273	893	313	288	0	60	129	457	82	85	93	2	206	130	40	41	82	46	51	19	119	98	262	0	82	0	62	0	0	0	0	21	0	0	17	67	22
SH111	6840	2276	1708	1219	1798	575	1170	1189	535	454	530	586	228	588	193	0	37	47	60	261	94	47	152	0	118	53	46	0	9	0	46	14	66	85	133	21	143	72	55	0	0	0	0	15	0	164	18	60	29
SH112	6672	1419	1694	2049	2869	1012	1359	1340	317	681	307	332	400	916	336	389	0	20	284	395	0	280	230	10	185	43	134	145	66	120	0	21	83	129	502	11	82	104	68	0	0	0	15	23	210	0	31	144	12
SH113	1318	2448	1721	629	836	3280	382	380	664	905	629	795	1344	0	0	0	372	23	283	238	395	57	274	353	235	1071	134	0	337	0	282	170	40	119	0	141	22	126	20	142	217	0	254	135	33	0	146	128	16
SH114	77	896	1142	1322	1299	1543	104	84	523	703	540	723	584	0	18	6	363	79	137	347	0	220	215	992	151	0	190	665	395	611	0	99	61	67	142	147	315	132	0	27	0	361	45	73	16	0	230	81	8
SH115	2023	3223	1923	1429	294	2777	372	406	1145	832	1046	788	1223	0	0	24	922	61	126	18	232	43	169	169	176	0	140	322	508	299	146	223	41	180	0	79	14	73	49	116	214	0	158	69	20	0	63	65	38
SH116	2597	2279	2066	1172	619	2543	176	251	780	719	773	1049	1026	0	0	29	181	76	178	42	434	89	353	119	143	362	159	0	350	0	283	88	57	95	0	118	39	186	22	249	318	55	92	96	10	0	52	93	34
SH117	2419	2513	2249	2238	411	2891	265	286	621	573	543	1272	1114	0	0	0	1309	88	367	29	803	71	315	7	106	464	195	184	482	140	488	102	55	31	0	226	67	172	39	273	0	245	246	125	37	0	193	124	20
SH118	4441	1971	2361	1398	744	3781	379	344	1169	772	1079	1333	1581	0	0	25	407	84	209	36	389	92	283	7	184	650	116	0	547	0	279	150	50	125	0	115	31	141	38	297	434	0	114	50	8	0	127	117	17
SH119	3933	3281	2863	982	572	3681	453	483	1499	923	1303	1321	1420	0	0	5	336	74	76	26	342	91	300	84	177	250	178	0	505	0	205	297	30	40	0	247	13	116	50	163	389	0	83	104	10	0	156	77	33
SH120	2232	1386	2084	2656	158	2472	395	374	738	531	708	978	1046	0	0	0	573	20	108	4	667	32	239	103	126	332	129	0	243	0	367	174	27	61	0	105	29	101	12	103	301	0	139	79	31	0	120	34	5
[truncated: 870 more columns]
